# Supplementary material for: Potential Associations Between CT-Derived Muscle Indices and Clinical Outcomes in Acute Pancreatitis
Source: Medicina (Kaunas). 2025 Dec 27;62(1):54. doi: 10.3390/medicina62010054 (PMC12842836; doi:10.3390/medicina62010054)
Supplement: Supplementary file 1 [file medicina-62-00054-s001.zip]

Archive with 1 entries (1 files):
- medicina-3946068-supplementary.pdf
